# Supplementary material for: Glucometabolic Efficacy of the Empagliflozin/Metformin Combination in People with Type 1 Diabetes and Increased Cardiovascular Risk: A Sub-Analysis of a Pilot Randomized Controlled Trial
Source: J Clin Med. 2024 Nov 14;13(22):6860. doi: 10.3390/jcm13226860 (PMC11594502; doi:10.3390/jcm13226860)
Supplement: Supplementary file 1 [file jcm-13-06860-s001.zip]

Archive with 1 entries (1 files):
- jcm-3277988-supplementary.pdf
